# Supplementary material for: Intra-individual variability in ancient plasmodium DNA recovery highlights need for enhanced sampling
Source: Sci Rep. 2025 Jan 4;15:757. doi: 10.1038/s41598-024-85038-z (PMC11700196; doi:10.1038/s41598-024-85038-z)
Supplement: Supplementary file 2 — Supplementary Material 1 [file 41598_2024_85038_MOESM2_ESM.xlsx]

## Sheet: Table S1
Table S1: Sequencing results of the samples included in the analysis
A) Mapping Plasmodium mtDNA genomes								P. falciparum											P. vivax											P. falciparum and P. vivax - P. falciparum											P. falciparum and P. vivax - P. vivax
Tooth number	Identifier	Individual	Dental piece	Extract number	Root	DNA in Extract	sequenced reads	Mapped Reads no dupl	Mapped Reads no dupl (MQ>30)	Mean FL [bp]	Mean ED	Mean DoC	Stdev DoC	1X	5X	10X	5' C -> T	3' G -> A	Mapped Reads no dupl	Mapped Reads no dupl (MQ>30)	Mean FL [bp]	Mean ED	Mean DoC	Stdev DoC	1X	5X	10X	5' C -> T	3' G -> A	Mapped Reads no dupl	Mapped Reads no dupl (MQ>30)	Mean FL [bp]	Mean ED	Mean DoC	Stdev DoC	1X	5X	10X	5' C -> T	3' G -> A	Mapped Reads no dupl	Mapped Reads no dupl (MQ>30)	Mean FL [bp]	Mean ED	Mean DoC	Stdev DoC	1X	5X	10X
1	1_S1	Velia_gr. 186	Lower premolar left	3042	A	0.26	21599175	50	24	46.62	2.06	0.39	2.388	17.144	0.905	0.721	0.75	0	40	13	43.4	2.7	0.289	2.444	8.264	0.902	0.735	0.5	0	26	18	52.46	1.58	0.229	0.762	16.34	0.687	0	1	0	5	4	40.2	3.2	0.034	0.397	0.751	0.568	0
	2_S2	Velia_gr. 186	Lower premolar left	3042	A	0.26	10047418	53	25	45.3	1.92	0.402	2.151	20.211	0.754	0.704	0.2	0	37	11	39.86	2.38	0.246	2.118	6.945	0.735	0.684	0	0	28	21	51.11	1.46	0.24	0.714	17.312	0.654	0	0.166667	0	3	2	40	3	0.02	0.24	0.718	0	0
	3_S3	Velia_gr. 186	Lower premolar left	3043	B	0.404	18631278	40	7	41	2.4	0.275	2.655	4.391	0.871	0.771	0	0	39	6	40.41	2.74	0.263	2.724	2.571	0.885	0.768	0	0	12	6	43.83	1.75	0.088	0.665	3.821	0.654	0	0	0	6	3	41.33	3.17	0.041	0.483	0.818	0.634	0
	4_S4	Velia_gr. 186	Lower premolar left	3043	B	0.404	11850585	35	3	39.74	2.71	0.233	2.554	1.559	0.871	0.754	0	0	36	6	40.11	2.72	0.241	2.629	1.619	0.885	0.768	0	0	8	1	39	2.88	0.052	0.633	0.721	0.654	0	0	0	6	3	42.33	3.17	0.042	0.491	0.818	0.668	0
	5_S5	Velia_gr. 186	Lower premolar left	3044	C	0.19	18838754	32	3	39.44	2.72	0.211	2.251	2.48	0.804	0.737	0	0	29	6	39.59	2.76	0.191	2.169	1.169	0.785	0.718	0	0	8	2	40.62	2.75	0.054	0.489	2.212	0.637	0	0	0	2	2	46.5	4	0.016	0.168	0.902	0	0
	6_S6	Velia_gr. 186	Lower premolar left	3044	C	0.19	11387129	30	3	39.53	2.7	0.199	2.048	3.033	0.855	0.687	0	0	28	3	39.07	2.68	0.182	2.11	0.968	0.835	0.684	0	0	9	3	39.78	2.56	0.06	0.495	2.782	0.637	0	0	0	3	1	40.33	3.33	0.02	0.242	0.718	0	0
	37_S37	Velia_gr. 186	Lower premolar left	1501	A	-	31507234	67	39	45.64	1.67	0.512	2.223	26.026	0.771	0.721	0.25	0	52	24	42.79	2.5	0.371	2.541	13.406	0.851	0.718	0	0	41	28	50.22	1.2	0.345	0.701	24.971	0	0	0.25	0	9	8	43.11	3.33	0.065	0.722	0.935	0.701	0
	38_S38	Velia_gr. 186	Lower premolar left	1501	A	-	38642076	84	55	49.1	1.56	0.691	2.145	37.154	0.804	0.721	0.444444	0.5	49	23	43.18	2.39	0.352	1.997	15.075	0.768	0.718	0.4	0.2	55	45	54.58	1.18	0.503	0.857	33.87	0.587	0	0.375	0.416667	4	4	45.25	2.5	0.03	0.207	2.354	0	0
2	7_S7	Velia_gr. 186	Upper molar right 2	3045	A	0.252	16553309	49	23	41.57	1.69	0.341	2.063	15.971	0.788	0.704	0	0.5	39	13	39.74	2.36	0.259	2.187	7.98	0.785	0.701	0	0	23	14	44.57	1.13	0.172	0.606	12.402	0.654	0	0	0	4	4	40.75	3.5	0.027	0.32	0.735	0	0
	8_S8	Velia_gr. 186	Upper molar right 2	3045	A	0.252	14477763	38	7	39.39	2.42	0.251	2.385	4.743	0.855	0.704	0	0	40	13	40.05	2.65	0.267	2.531	4.908	0.918	0.718	0	0	10	3	39.2	2.3	0.066	0.627	2.212	0.62	0	0	0	9	7	41.44	3.44	0.062	0.712	0.902	0.701	0
	9_S9	Velia_gr. 186	Upper molar right 2	3046	B	0.374	12893271	463	409	50.94	0.83	3.952	3.45	93.766	31.406	2.514	0.2375	0	187	121	44.82	1.91	1.397	3.37	42.037	7.078	1.119	0.0909091	0	394	329	52.61	0.72	3.474	2.473	90.129	26.563	1.626	0.271429	0	6	6	49.5	3.17	0.049	0.355	2.905	0	0
	10_S10	Velia_gr. 186	Upper molar right 2	3046	B	0.374	29785062	585	531	50.97	0.77	4.997	3.873	97.821	43.472	6.955	0.411765	0	268	182	45.57	1.92	2.036	4.054	48.748	15.693	1.669	0.352941	0.030303	495	423	52.65	0.68	4.368	2.94	94.503	38.076	5.48	0.397059	0	17	9	41.41	2.41	0.118	0.746	5.843	0.701	0
	11_S11	Velia_gr. 186	Upper molar right 2	3047	C	0.537	29975816	582	526	50.01	0.82	4.878	3.785	94.738	48.517	4.357	0.329787	0.0151515	281	188	45.11	1.89	2.112	3.894	44.775	18.431	2.137	0.0909091	0.037037	485	402	51.87	0.73	4.216	2.782	91.185	43.07	2.296	0.36	0.0196078	14	9	46	2.29	0.107	0.611	4.841	0.651	0
	12_S12	Velia_gr. 186	Upper molar right 2	3047	C	0.537	42381815	558	501	49.77	0.83	4.653	3.944	95.726	44.093	4.274	0.293478	0	272	181	44.24	1.81	2.006	3.94	47.212	15.492	1.97	0.216216	0.027027	458	379	51.48	0.74	3.951	2.766	92.341	37.238	2.413	0.3	0	13	10	43.31	2.23	0.094	0.53	6.01	0.634	0
	13_S13	Velia_gr. 186	Upper molar right 2	3048	C	0.568	31350328	58	26	43.09	1.95	0.419	2.562	17.245	0.871	0.754	1	0	40	9	40.73	2.62	0.272	2.459	5.893	0.851	0.751	0	0	32	21	46.34	1.44	0.248	0.84	16.96	0.654	0	0.75	0	4	4	41.25	3.25	0.027	0.324	0.735	0	0
	14_S14	Velia_gr. 186	Upper molar right 2	3048	C	0.568	37816336	80	47	45.24	1.57	0.606	2.628	32.328	0.871	0.771	0.4	0	49	15	41.51	2.47	0.339	2.668	10.484	0.868	0.768	0	0	50	41	47.82	1.04	0.401	0.912	28.892	0.654	0	0.4	0	3	3	42	3.67	0.021	0.246	0.751	0	0
	15_S15	Velia_gr. 186	Upper molar right 2	3049	C	0.828	12	0	0	0	0	0	0	0	0	0	0	0	0	0	0	0	0	0	0	0	0	0	0	0	0	0	0	0	0	0	0	0	0	0	0	0	0	0	0	0	0	0	0
	16_S16	Velia_gr. 186	Upper molar right 2	3049	C	0.828	39416611	280	235	49.18	0.96	2.307	3.157	78.18	12.636	0.804	0.227273	0	148	92	42.48	1.82	1.048	3.148	37.078	3.656	0.801	0.3125	0	208	167	52.13	0.78	1.817	1.794	72.817	9.418	0	0.181818	0	9	7	40.33	2.22	0.061	0.509	2.604	0.668	0
3	17_S17	Velia_gr. 186	Upper molar left 1	3080	A	0.604	26742692	46	15	40.22	2.04	0.31	2.415	10.659	0.871	0.754	0.333333	0	43	12	39.37	2.51	0.282	2.546	6.728	0.885	0.751	0	0	17	9	41.76	1.29	0.119	0.542	8.698	0.637	0	0.333333	0	7	4	40.14	3.29	0.047	0.486	1.402	0.634	0
	18_S18	Velia_gr. 186	Upper molar left 1	3080	A	0.604	30083165	59	25	41.49	2	0.41	2.686	17.128	0.871	0.804	0.25	0	46	14	39.59	2.5	0.304	2.621	7.947	0.885	0.785	0	0	30	15	43.37	1.43	0.218	0.787	15.787	0.654	0	0.25	0	6	4	41.83	3.5	0.042	0.486	0.801	0.651	0
	19_S19	Velia_gr. 186	Upper molar left 1	3081	B	0.688	26679300	51	17	41.02	2.02	0.35	2.751	10.659	0.888	0.737	0	0	43	11	39.33	2.63	0.282	2.884	3.506	0.902	0.735	0	0	22	13	43.77	1.14	0.161	0.715	10.407	0.67	0	0	0	4	4	41.25	3.5	0.028	0.318	0.801	0	0
	20_S20	Velia_gr. 186	Upper molar left 1	3081	B	0.688	36325812	61	25	43.54	1.9	0.445	2.868	18.049	0.905	0.804	0.166667	0	50	14	40.92	2.6	0.341	2.957	7.913	0.918	0.818	0.2	0	29	21	47.03	1.17	0.229	0.811	16.44	0.67	0	0.2	0	9	7	41.11	2.78	0.062	0.543	2.421	0.668	0
4	21_S21	Velia_gr. 186	Upper molar left 1	3082	A	0.84	14632602	39	7	41.28	2.44	0.27	2.403	5.413	0.855	0.721	0	0	36	3	38.42	2.72	0.231	2.533	1.886	0.851	0.718	0	0	12	6	47.5	1.92	0.096	0.56	4.793	0.637	0	0	0	6	2	39.17	3.17	0.039	0.411	1.252	0.634	0
	22_S22	Velia_gr. 186	Lower molar left 2	3082	A	0.84	47044857	52	9	42.17	2.65	0.367	3.318	5.849	0.922	0.855	0	0	46	7	42.11	2.89	0.323	3.365	2.688	0.918	0.851	0	0	18	8	43.11	2.28	0.13	0.842	5.48	0.67	0	0	0	6	4	40.83	3.67	0.041	0.477	0.768	0.601	0
	23_S23	Velia_gr. 186	Lower molar left 2	3083	B	0.722	37606880	127	93	46.13	1.16	0.982	2.639	50.26	1.24	0.855	0.368421	0	81	41	42.41	2.12	0.573	2.874	22.504	0.952	0.851	0.363636	0	90	65	48.39	0.81	0.73	1.127	45.048	0.989	0	0.352941	0	9	6	43.56	3.11	0.065	0.581	2.437	0.684	0
	24_S24	Velia_gr. 186	Lower molar left 2	3083	B	0.722	26911361	76	48	43.07	1.36	0.549	2.325	28.624	0.855	0.737	0.111111	0	44	16	39.91	2.27	0.293	2.278	9.382	0.835	0.718	0	0	52	42	45.04	0.79	0.392	0.877	27.803	0.654	0	0	0	5	3	38.4	1.8	0.032	0.259	1.97	0	0
5	25_S25	Velia_gr. 186	Upper molar right 1	3084	A	0.318	13424390	100	70	45.23	1.22	0.758	2.474	42.534	0.905	0.721	0.285714	0	56	17	39.79	2.3	0.371	2.505	13.472	0.918	0.718	0.25	0	67	59	48.75	0.76	0.547	0.92	38.026	0.704	0	0.1875	0	6	3	39.83	3	0.04	0.354	1.436	0	0
	26_S26	Velia_gr. 186	Upper molar right 1	3084	A	0.318	19490289	136	96	44.89	1.22	1.023	2.656	53.829	1.274	0.754	0.111111	0	76	41	40.28	2.04	0.511	2.677	19.032	0.885	0.751	0.111111	0	91	67	47.49	0.88	0.724	1.131	46.573	1.056	0	0	0	8	6	43	2.62	0.057	0.492	2.454	0.618	0
	27_S27	Velia_gr. 186	Upper molar right 1	3085	B	0.492	21124027	103	67	44.63	1.39	0.77	2.865	38.73	0.888	0.788	0.363636	0	66	25	41.58	2.3	0.458	2.758	16.644	0.868	0.785	0.333333	0	65	53	47.88	0.91	0.521	0.965	35.16	0.67	0	0.375	0	7	4	39.71	2.86	0.046	0.428	1.402	0.601	0
	28_S28	Velia_gr. 186	Upper molar right 1	3085	B	0.492	17032193	108	72	44.72	1.34	0.809	2.687	44.478	0.821	0.721	0.578947	0	62	27	40.15	2.02	0.415	2.507	16.661	0.801	0.718	0.375	0.142857	71	53	47.54	0.94	0.565	0.871	41.595	0.637	0	0.571429	0	4	3	39.5	1.25	0.026	0.16	2.638	0	0
6	29_S29	Velia_gr. 186	Lower molar left 3	3086	A	0.106	10872300	43	15	42.21	1.98	0.304	2.163	12.971	0.771	0.687	0	0	33	9	38.42	2.45	0.212	2.06	4.641	0.735	0.684	0	0	20	10	46.55	1.35	0.156	0.692	11.094	0.67	0	0	0	2	2	39	3.5	0.013	0.158	0.701	0	0
	30_S30	Velia_gr. 186	Lower molar left 3	3086	A	0.106	27395228	54	23	46.24	1.96	0.418	2.414	19.926	0.888	0.721	0.4	0	41	9	40.76	2.78	0.279	2.604	4.791	0.902	0.718	0	0	32	23	50.12	1.34	0.269	0.889	19.407	0.67	0	0.333333	0	9	6	40.11	3	0.06	0.521	1.653	0.618	0
	31_S31	Velia_gr. 186	Lower molar left 3	3087	B	0.322	18047760	0	0	0	0	0	0	0	0	0	0	0	0	0	0	0	0	0	0	0	0	0	0	0	0	0	0	0	0	0	0	0	0	0	0	0	0	0	0	0	0	0	0
	32_S32	Velia_gr. 186	Lower molar left 3	3087	B	0.322	31621799	43	9	38.72	2.33	0.279	2.566	5.799	0.838	0.737	0	0	41	11	39.12	2.8	0.267	2.848	2.087	0.868	0.751	0	0	19	7	37.79	1.68	0.12	0.89	5.095	0.654	0.553	0	0	5	5	42.8	3.6	0.036	0.407	0.785	0.551	0
7	33_S33	Velia_gr. 186	Lower molar rigth 1	3088	A	0.562	28825528	690	604	48.87	0.89	5.65	4.564	96.246	52.472	9.988	0.380531	0.01	311	210	44.18	1.78	2.29	4.426	49.115	18.598	2.204	0.333333	0	563	459	50.82	0.83	4.795	3.474	94.168	44.243	7.34	0.333333	0	16	10	43.38	2.31	0.116	0.752	6.177	0.701	0
	34_S34	Velia_gr. 186	Lower molar right 1	3088	A	0.562	13208708	503	436	48.64	0.92	4.1	3.811	93.464	32.881	4.19	0.367647	0	243	164	44.54	1.71	1.805	3.65	42.454	13.94	1.853	0.344828	0	404	307	50.08	0.86	3.391	2.707	90.649	25.071	2.966	0.363636	0	9	4	41.33	2.33	0.062	0.435	3.523	0.618	0
	35_S35	Velia_gr. 186	Lower molar right 1	3089	B	1.04	37488803	39	9	39.31	2.26	0.257	2.248	6.318	0.821	0.721	0	0	37	7	39.11	2.7	0.241	2.516	2.404	0.885	0.718	0	0	13	9	40.38	1.46	0.088	0.418	6.083	0	0	0	0	8	4	42.25	3.38	0.056	0.63	1.018	0.701	0
	36_S36	Velia_gr. 186	Lower molar right 1	3089	B	1.04	48986621	44	16	41.09	2	0.303	2.262	10.34	0.871	0.721	0	0	39	15	40.21	2.41	0.261	2.414	5.209	0.885	0.718	0	0	17	9	44.71	1.35	0.127	0.562	8.43	0.637	0	0	0	7	6	41.14	3	0.048	0.565	0.768	0.668	0
-	merged libraries	Velia_gr.186	-	-	-	-	-	5458	4120	47.75	1.15	43.673	89.847	99.933	99.397	97.587	0.266481	0.0145889	3028	1559	42.81	2.11	21.61	94.948	65.593	46.811	40.15	0.167951	0.02079	3974	3138	50.55	0.86	33.662	26.788	99.48	97.117	94.403	0.315303	0.0206767	250	173	42	2.86	1.75	15.104	28.765	2.688	0.801
B) Mapping statistics to the human genome
			Human (hg19, n=0.01)
Tooth number	Identifier	Individual	Aligned	Unique	q30	damage at 5'
1	1_S1	Velia_gr. 186	404730	7087	5189	0.18
	2_S2	Velia_gr. 186	168921	7393	5685	0.2
	3_S3	Velia_gr. 186	144131	7622	6021	0.24
	4_S4	Velia_gr. 186	114110	4284	3285	0.3
	5_S5	Velia_gr. 186	636303	9217	6705	0.24
	6_S6	Velia_gr. 186	303420	7753	5728	0.24
	37_S37	Velia_gr. 186	132355	1946	1135	0.21
	38_S38	Velia_gr. 186	118284	1571	833	0.29
2	7_S7	Velia_gr. 186	3722599	136792	119158	0.26
	8_S8	Velia_gr. 186	3616308	26868	21636	0.29
	9_S9	Velia_gr. 186	1334783	42378	36400	0.24
	10_S10	Velia_gr. 186	2941022	56202	47407	0.3
	11_S11	Velia_gr. 186	3579666	64644	55937	0.2
	12_S12	Velia_gr. 186	5688465	69622	60207	0.21
	13_S13	Velia_gr. 186	667502	9903	7705	0.25
	14_S14	Velia_gr. 186	851266	9064	6905	0.23
	15_S15	Velia_gr. 186	1	1	0	-
	16_S16	Velia_gr. 186	780887	34231	29676	0.23
3	17_S17	Velia_gr. 186	4907730	72406	61895	0.23
	18_S18	Velia_gr. 186	5986460	107175	92238	0.19
	19_S19	Velia_gr. 186	2235306	43094	36755	0.22
	20_S20	Velia_gr. 186	3759557	53655	45177	0.25
4	21_S21	Velia_gr. 186	581946	22107	18506	0.27
	22_S22	Velia_gr. 186	1900322	28526	23487	0.28
	23_S23	Velia_gr. 186	1083524	24013	19683	0.28
	24_S24	Velia_gr. 186	628884	16633	13879	0.26
5	25_S25	Velia_gr. 186	2401504	129206	114065	0.2
	26_S26	Velia_gr. 186	3366192	118376	102779	0.21
	27_S27	Velia_gr. 186	1737311	46119	39139	0.27
	28_S28	Velia_gr. 186	1484218	53239	45451	0.25
6	29_S29	Velia_gr. 186	4685476	261979	228081	0.26
	30_S30	Velia_gr. 186	10286284	197057	102699	0.25
	31_S31	Velia_gr. 186	6609277	120314	353029	0.25
	32_S32	Velia_gr. 186	11771239	408627	5808	0.24
7	33_S33	Velia_gr. 186	366199	7926	3847	0.32
	34_S34	Velia_gr. 186	273435	5578	4733	0.32
	35_S35	Velia_gr. 186	358832	5961	5846	0.28
	36_S36	Velia_gr. 186	472608	7195	6346	0.27
C) Mapping statistics on other skeletal elements of Velia-186				1571
Identifier	Individual	Sample Location	Library-ID	Mapped Reads no dupl	Mapped Reads no dupl (MQ>30)	Mean FL [bp]	Mean ED	Mean DoC	Stdev DoC	1X	5X	10X	5' C -> T	3' G -> A	Mapped Reads no dupl	Mapped Reads no dupl (MQ>30)	Mean FL [bp]	Mean ED	Mean DoC	Stdev DoC	1X	5X	10X	5' C -> T	3' G -> A	Mapped Reads no dupl	Mapped Reads no dupl (MQ>30)	Mean FL [bp]	Mean ED	Mean DoC	Stdev DoC	1X	5X	10X	5' C -> T	3' G -> A	Mapped Reads no dupl	Mapped Reads no dupl (MQ>30)	Mean FL [bp]	Mean ED	Mean DoC	Stdev DoC	1X	5X	10X	5' C -> T	3' G -> A
167541	Velia_gr. 186	Head of the femur	L1177	33	3	38.52	2.7	0.213	2.374	1.357	0.855	0.754	0	0	31	4	38.55	2.65	0.199	2.232	1.319	0.835	0.735	0	0	4	1	38.5	3	0.026	0.314	0.704	0	0	0	0	0	0	0	0	0	0	0	0	0	0	0
167542	Velia_gr. 186	Distal epiphysis of Femur (Left) (extract 1501)	L1179	30	1	38.87	2.83	0.195	2.163	1.391	0.838	0.737	0	0	29	1	38.62	2.72	0.187	2.086	1.319	0.835	0.735	0	0	4	1	38.75	3	0.026	0.315	0.704	0	0	0	0	0	0	0	0	0	0	0	0	0	0	0
167543	Velia_gr. 186	Lower premolar (Left) (Cavity)	L1180	102	67	45.33	1.43	0.775	2.583	43.389	0.821	0.704	0.166667	0	57	24	40.61	2.26	0.386	2.54	15.71	0.801	0.701	0	0.666667	73	52	47.62	1.05	0.582	0.979	41.076	0.67	0	0	0.3	3	3	42.67	3.33	0.021	0.235	0.935	0	0	0	0.3
167544	Velia_gr. 186	Surface of the root of thefirst right inferior premolar	L1181	26	2	37	2.54	0.161	1.914	0.888	0.721	0.654	0.142857	0	27	4	37.04	2.48	0.167	1.984	0.885	0.718	0.651	0.125	0	3	0	39	3	0.02	0.24	0.67	0	0	0	0	1	1	39	2	0.006	0.079	0.634	0	0	0	0
D) Shotgun sequencing of the best captured libraries
Identifier	Individual	Sample Location	Library-ID	sequenced Reads	Mapped Reads	Mapped Reads no dupl	Mapped Reads no dupl (MQ>30)	Endogenous content	Unique reads proportion
9_S9	Velia_gr. 186	Upper molar right 2	3046	8169097	1345	1163	442	0.0164645	0.864684
10_S10	Velia_gr. 186	Upper molar right 2	3046	6859509	1006	871	347	0.0146658	0.865805
11_S11	Velia_gr. 186	Upper molar right 2	3047	6852907	912	803	317	0.0133082	0.880482
12_S12	Velia_gr. 186	Upper molar right 2	3047	7620306	1141	961	367	0.0149732	0.842244
16_S16	Velia_gr. 186	Upper molar right 2	3049	5732716	227	218	102	0.00395973	0.960352
33_S33	Velia_gr. 186	Lower molar rigth 1	3088	6779533	339	317	154	0.00500034	0.935103
34_S34	Velia_gr. 186	Lower molar right 1	3088	7004547	322	308	174	0.00459701	0.956522
[truncated: 2 more columns]

## Sheet: Table S2 
Table S2: List of mutations in the Velia-186 sequence
Number	Position	Mutation	Coverage REF	Coverage ALT	In q30	Gene	Coding	Synonymous/Nonsynonymous
1	74	A > T	0	34	Yes	ribosomal RNA fragment RNA9	No	-
2	276	G > A	0	23	Yes	ribosomal RNA fragment RNA25t	No	-
3	725	C > T	0	11	Yes	-	-	-
4	772	T > C	0	11	Yes	cytochrome c oxidase subunit 3	Yes	Synonymous
5	2172	T > C	1	10	Yes	cytochrome c oxidase subunit 1	Yes	Synonymous
6	2763	C > T	0	41	Yes	cytochrome c oxidase subunit 1	Yes	Synonymous
7	3938	A > T	0	16	Yes	cytochrome b	Yes	Synonymous

## Sheet: Table S3
Table S3: Description of the correlation statistics
Test	Samples included
Pearson's product-moment correlation	Libraries with identifier 37_S37 and 38_S38 from tooth number 1 were excluded from DNA x q30 correlation due to lacking on DNA concentration
t = 0.12619, df = 34, p-value = 0.9003
alternative hypothesis: true correlation is not equal to 0, 95 percent confidence interval: -0.3090964 0.3477007, sample estimates: cor 0.02163655
Kruskal-Wallis rank sum test	All libraries from tooth 1-7 included
Kruskal-Wallis chi-squared = 11.067, df = 6, p-value = 0.08632

## Sheet: Table-S4
Table S4: P. falciparum mtDNA sequences used in the analyses
Accesion number	Origin	Citation	Age	link
AY282926	Africa	Joy et al 2003	-	https://www.science.org/doi/abs/10.1126/science.1081449
AY282927	Africa	Joy et al 2003	-	https://www.science.org/doi/abs/10.1126/science.1081449
AY282929	PNG	Joy et al 2003	-	https://www.science.org/doi/abs/10.1126/science.1081449
AY282931	Brazil	Joy et al 2003	-	https://www.science.org/doi/abs/10.1126/science.1081449
AY282940	Brazil	Joy et al 2003	-	https://www.science.org/doi/abs/10.1126/science.1081449
AY282941	Brazil	Joy et al 2003	-	https://www.science.org/doi/abs/10.1126/science.1081449
AY282945	Africa	Joy et al 2003	-	https://www.science.org/doi/abs/10.1126/science.1081449
KJ418723	India	Tyagi et al 2015	-	https://pubmed.ncbi.nlm.nih.gov/26149324/
KT119847	India	Tyagi et al 2015	-	https://pubmed.ncbi.nlm.nih.gov/26149324/
AY282970	Thailand	Joy et al 2003	-	https://www.science.org/doi/abs/10.1126/science.1081449
AY282980	Africa	Joy et al 2003	-	https://www.science.org/doi/abs/10.1126/science.1081449
KT119881	India	Tyagi et al 2015	-	https://pubmed.ncbi.nlm.nih.gov/26149324/
AY282981	Thailand	Joy et al 2003	-	https://www.science.org/doi/abs/10.1126/science.1081449
JX893150	Republic of the Congo	Pacheco et al 2013	-	https://malariajournal.biomedcentral.com/articles/10.1186/1475-2875-12-328
JX893152	Republic of the Congo	Pacheco et al 2013	-	https://malariajournal.biomedcentral.com/articles/10.1186/1475-2875-12-328
JX893153	Republic of the Congo	Pacheco et al 2013	-	https://malariajournal.biomedcentral.com/articles/10.1186/1475-2875-12-328
KJ144901	India	Tyagi et al 2014	-	https://www.ncbi.nlm.nih.gov/pmc/articles/PMC3949004/
KJ418723	India	Tyagi et al 2015	-	https://pubmed.ncbi.nlm.nih.gov/26149324/
KJ418724	India	Tyagi et al 2015	-	https://pubmed.ncbi.nlm.nih.gov/26149324/
KJ418725	India	Tyagi et al 2015	-	https://pubmed.ncbi.nlm.nih.gov/26149324/
KJ569459	India	Tyagi et al 2014	-	https://pubmed.ncbi.nlm.nih.gov/24845521/
KJ569460	India	Tyagi et al 2014	-	https://pubmed.ncbi.nlm.nih.gov/24845521/
KJ569461	India	Tyagi et al 2014	-	https://pubmed.ncbi.nlm.nih.gov/24845521/
KJ569462	India	Tyagi et al 2014	-	https://pubmed.ncbi.nlm.nih.gov/24845521/
KJ569463	India	Tyagi et al 2014	-	https://pubmed.ncbi.nlm.nih.gov/24845521/
KJ569464	India	Tyagi et al 2014	-	https://pubmed.ncbi.nlm.nih.gov/24845521/
KJ569465	India	Tyagi et al 2014	-	https://pubmed.ncbi.nlm.nih.gov/24845521/
KJ569466	India	Tyagi et al 2014	-	https://pubmed.ncbi.nlm.nih.gov/24845521/
KJ569467	India	Tyagi et al 2014	-	https://pubmed.ncbi.nlm.nih.gov/24845521/
KJ569468	India	Tyagi et al 2014	-	https://pubmed.ncbi.nlm.nih.gov/24845521/
KJ569469	India	Tyagi et al 2014	-	https://pubmed.ncbi.nlm.nih.gov/24845521/
KJ569470	India	Tyagi et al 2014	-	https://pubmed.ncbi.nlm.nih.gov/24845521/
KJ569471	India	Tyagi et al 2014	-	https://pubmed.ncbi.nlm.nih.gov/24845521/
KJ569472	India	Tyagi et al 2014	-	https://pubmed.ncbi.nlm.nih.gov/24845521/
KJ569473	India	Tyagi et al 2014	-	https://pubmed.ncbi.nlm.nih.gov/24845521/
KJ569474	India	Tyagi et al 2014	-	https://pubmed.ncbi.nlm.nih.gov/24845521/
KJ569475	India	Tyagi et al 2014	-	https://pubmed.ncbi.nlm.nih.gov/24845521/
KJ569476	India	Tyagi et al 2014	-	https://pubmed.ncbi.nlm.nih.gov/24845521/
KJ569477	India	Tyagi et al 2014	-	https://pubmed.ncbi.nlm.nih.gov/24845521/
KJ569478	India	Tyagi et al 2014	-	https://pubmed.ncbi.nlm.nih.gov/24845521/
KJ569479	India	Tyagi et al 2014	-	https://pubmed.ncbi.nlm.nih.gov/24845521/
KJ569480	India	Tyagi et al 2014	-	https://pubmed.ncbi.nlm.nih.gov/24845521/
KJ569481	India	Tyagi et al 2014	-	https://pubmed.ncbi.nlm.nih.gov/24845521/
KJ569482	India	Tyagi et al 2014	-	https://pubmed.ncbi.nlm.nih.gov/24845521/
KJ569483	India	Tyagi et al 2014	-	https://pubmed.ncbi.nlm.nih.gov/24845521/
KJ569484	India	Tyagi et al 2014	-	https://pubmed.ncbi.nlm.nih.gov/24845521/
KJ569485	India	Tyagi et al 2014	-	https://pubmed.ncbi.nlm.nih.gov/24845521/
KJ569486	India	Tyagi et al 2014	-	https://pubmed.ncbi.nlm.nih.gov/24845521/
KJ569487	India	Tyagi et al 2014	-	https://pubmed.ncbi.nlm.nih.gov/24845521/
KJ569488	India	Tyagi et al 2014	-	https://pubmed.ncbi.nlm.nih.gov/24845521/
KJ569489	India	Tyagi et al 2014	-	https://pubmed.ncbi.nlm.nih.gov/24845521/
KJ569490	India	Tyagi et al 2014	-	https://pubmed.ncbi.nlm.nih.gov/24845521/
KJ569491	India	Tyagi et al 2014	-	https://pubmed.ncbi.nlm.nih.gov/24845521/
KJ569492	India	Tyagi et al 2014	-	https://pubmed.ncbi.nlm.nih.gov/24845521/
KJ569493	India	Tyagi et al 2014	-	https://pubmed.ncbi.nlm.nih.gov/24845521/
KJ569494	India	Tyagi et al 2014	-	https://pubmed.ncbi.nlm.nih.gov/24845521/
KJ569495	India	Tyagi et al 2014	-	https://pubmed.ncbi.nlm.nih.gov/24845521/
KJ569496	India	Tyagi et al 2014	-	https://pubmed.ncbi.nlm.nih.gov/24845521/
KJ569497	India	Tyagi et al 2014	-	https://pubmed.ncbi.nlm.nih.gov/24845521/
KJ569498	India	Tyagi et al 2014	-	https://pubmed.ncbi.nlm.nih.gov/24845521/
KJ569499	India	Tyagi et al 2014	-	https://pubmed.ncbi.nlm.nih.gov/24845521/
KJ569500	India	Tyagi et al 2014	-	https://pubmed.ncbi.nlm.nih.gov/24845521/
KJ569501	India	Tyagi et al 2014	-	https://pubmed.ncbi.nlm.nih.gov/24845521/
KJ569502	India	Tyagi et al 2015	-	https://pubmed.ncbi.nlm.nih.gov/26149324/
KT119847	India	Tyagi et al 2015	-	https://pubmed.ncbi.nlm.nih.gov/26149324/
KT119848	India	Tyagi et al 2015	-	https://pubmed.ncbi.nlm.nih.gov/26149324/
KT119849	India	Tyagi et al 2015	-	https://pubmed.ncbi.nlm.nih.gov/26149324/
KT119850	India	Tyagi et al 2015	-	https://pubmed.ncbi.nlm.nih.gov/26149324/
KT119851	India	Tyagi et al 2015	-	https://pubmed.ncbi.nlm.nih.gov/26149324/
KT119852	India	Tyagi et al 2015	-	https://pubmed.ncbi.nlm.nih.gov/26149324/
KT119853	India	Tyagi et al 2015	-	https://pubmed.ncbi.nlm.nih.gov/26149324/
KT119854	India	Tyagi et al 2015	-	https://pubmed.ncbi.nlm.nih.gov/26149324/
KT119855	India	Tyagi et al 2015	-	https://pubmed.ncbi.nlm.nih.gov/26149324/
KT119856	India	Tyagi et al 2015	-	https://pubmed.ncbi.nlm.nih.gov/26149324/
KT119857	India	Tyagi et al 2015	-	https://pubmed.ncbi.nlm.nih.gov/26149324/
KT119858	India	Tyagi et al 2015	-	https://pubmed.ncbi.nlm.nih.gov/26149324/
KT119859	India	Tyagi et al 2015	-	https://pubmed.ncbi.nlm.nih.gov/26149324/
KT119860	India	Tyagi et al 2015	-	https://pubmed.ncbi.nlm.nih.gov/26149324/
KT119861	India	Tyagi et al 2015	-	https://pubmed.ncbi.nlm.nih.gov/26149324/
KT119862	India	Tyagi et al 2015	-	https://pubmed.ncbi.nlm.nih.gov/26149324/
KT119863	India	Tyagi et al 2015	-	https://pubmed.ncbi.nlm.nih.gov/26149324/
KT119864	India	Tyagi et al 2015	-	https://pubmed.ncbi.nlm.nih.gov/26149324/
KT119865	India	Tyagi et al 2015	-	https://pubmed.ncbi.nlm.nih.gov/26149324/
KT119866	India	Tyagi et al 2015	-	https://pubmed.ncbi.nlm.nih.gov/26149324/
KT119867	India	Tyagi et al 2015	-	https://pubmed.ncbi.nlm.nih.gov/26149324/
KT119868	India	Tyagi et al 2015	-	https://pubmed.ncbi.nlm.nih.gov/26149324/
KT119869	India	Tyagi et al 2015	-	https://pubmed.ncbi.nlm.nih.gov/26149324/
KT119870	India	Tyagi et al 2015	-	https://pubmed.ncbi.nlm.nih.gov/26149324/
KT119871	India	Tyagi et al 2015	-	https://pubmed.ncbi.nlm.nih.gov/26149324/
KT119872	India	Tyagi et al 2015	-	https://pubmed.ncbi.nlm.nih.gov/26149324/
KT119873	India	Tyagi et al 2015	-	https://pubmed.ncbi.nlm.nih.gov/26149324/
KT119874	India	Tyagi et al 2015	-	https://pubmed.ncbi.nlm.nih.gov/26149324/
KT119875	India	Tyagi et al 2015	-	https://pubmed.ncbi.nlm.nih.gov/26149324/
KT119876	India	Tyagi et al 2015	-	https://pubmed.ncbi.nlm.nih.gov/26149324/
KT119877	India	Tyagi et al 2015	-	https://pubmed.ncbi.nlm.nih.gov/26149324/
KT119878	India	Tyagi et al 2015	-	https://pubmed.ncbi.nlm.nih.gov/26149324/
KT119879	India	Tyagi et al 2015	-	https://pubmed.ncbi.nlm.nih.gov/26149324/
KT119880	India	Tyagi et al 2015	-	https://pubmed.ncbi.nlm.nih.gov/26149324/
KT119881	India	Tyagi et al 2015	-	https://pubmed.ncbi.nlm.nih.gov/26149324/
KT119882	India	Tyagi et al 2015	-	https://pubmed.ncbi.nlm.nih.gov/26149324/
KT119883	India	Tyagi et al 2015	-	https://pubmed.ncbi.nlm.nih.gov/26149324/
KY923425	Papua New Guinea	Rodrigues et al 2018	-	https://pubmed.ncbi.nlm.nih.gov/29386521/
KY923426	Papua New Guinea	Rodrigues et al 2018	-	https://pubmed.ncbi.nlm.nih.gov/29386521/
KY923427	Papua New Guinea	Rodrigues et al 2018	-	https://pubmed.ncbi.nlm.nih.gov/29386521/
KY923428	Papua New Guinea	Rodrigues et al 2018	-	https://pubmed.ncbi.nlm.nih.gov/29386521/
KY923429	Papua New Guinea	Rodrigues et al 2018	-	https://pubmed.ncbi.nlm.nih.gov/29386521/
KY923430	Papua New Guinea	Rodrigues et al 2018	-	https://pubmed.ncbi.nlm.nih.gov/29386521/
KY923431	Papua New Guinea	Rodrigues et al 2018	-	https://pubmed.ncbi.nlm.nih.gov/29386521/
KY923432	Papua New Guinea	Rodrigues et al 2018	-	https://pubmed.ncbi.nlm.nih.gov/29386521/
KY923433	Papua New Guinea	Rodrigues et al 2018	-	https://pubmed.ncbi.nlm.nih.gov/29386521/
KY923434	Papua New Guinea	Rodrigues et al 2018	-	https://pubmed.ncbi.nlm.nih.gov/29386521/
KY923435	Papua New Guinea	Rodrigues et al 2018	-	https://pubmed.ncbi.nlm.nih.gov/29386521/
KY923436	Papua New Guinea	Rodrigues et al 2018	-	https://pubmed.ncbi.nlm.nih.gov/29386521/
KY923437	Papua New Guinea	Rodrigues et al 2018	-	https://pubmed.ncbi.nlm.nih.gov/29386521/
KY923438	Papua New Guinea	Rodrigues et al 2018	-	https://pubmed.ncbi.nlm.nih.gov/29386521/
KY923439	Papua New Guinea	Rodrigues et al 2018	-	https://pubmed.ncbi.nlm.nih.gov/29386521/
KY923440	Papua New Guinea	Rodrigues et al 2018	-	https://pubmed.ncbi.nlm.nih.gov/29386521/
KY923441	Papua New Guinea	Rodrigues et al 2018	-	https://pubmed.ncbi.nlm.nih.gov/29386521/
KY923442	Papua New Guinea	Rodrigues et al 2018	-	https://pubmed.ncbi.nlm.nih.gov/29386521/
KY923443	Papua New Guinea	Rodrigues et al 2018	-	https://pubmed.ncbi.nlm.nih.gov/29386521/
KY923444	Papua New Guinea	Rodrigues et al 2018	-	https://pubmed.ncbi.nlm.nih.gov/29386521/
KY923445	Papua New Guinea	Rodrigues et al 2018	-	https://pubmed.ncbi.nlm.nih.gov/29386521/
KY923446	Papua New Guinea	Rodrigues et al 2018	-	https://pubmed.ncbi.nlm.nih.gov/29386521/
KY923447	Papua New Guinea	Rodrigues et al 2018	-	https://pubmed.ncbi.nlm.nih.gov/29386521/
KY923448	Tanzania	Rodrigues et al 2018	-	https://pubmed.ncbi.nlm.nih.gov/29386521/
KY923449	Tanzania	Rodrigues et al 2018	-	https://pubmed.ncbi.nlm.nih.gov/29386521/
KY923450	Tanzania	Rodrigues et al 2018	-	https://pubmed.ncbi.nlm.nih.gov/29386521/
KY923451	Tanzania	Rodrigues et al 2018	-	https://pubmed.ncbi.nlm.nih.gov/29386521/
KY923452	Tanzania	Rodrigues et al 2018	-	https://pubmed.ncbi.nlm.nih.gov/29386521/
KY923453	Tanzania	Rodrigues et al 2018	-	https://pubmed.ncbi.nlm.nih.gov/29386521/
KY923454	Tanzania	Rodrigues et al 2018	-	https://pubmed.ncbi.nlm.nih.gov/29386521/
KY923455	Tanzania	Rodrigues et al 2018	-	https://pubmed.ncbi.nlm.nih.gov/29386521/
KY923456	Tanzania	Rodrigues et al 2018	-	https://pubmed.ncbi.nlm.nih.gov/29386521/
KY923457	Tanzania	Rodrigues et al 2018	-	https://pubmed.ncbi.nlm.nih.gov/29386521/
KY923458	Tanzania	Rodrigues et al 2018	-	https://pubmed.ncbi.nlm.nih.gov/29386521/
KY923459	Tanzania	Rodrigues et al 2018	-	https://pubmed.ncbi.nlm.nih.gov/29386521/
KY923460	Tanzania	Rodrigues et al 2018	-	https://pubmed.ncbi.nlm.nih.gov/29386521/
KY923461	Tanzania	Rodrigues et al 2018	-	https://pubmed.ncbi.nlm.nih.gov/29386521/
KY923462	Tanzania	Rodrigues et al 2018	-	https://pubmed.ncbi.nlm.nih.gov/29386521/
KY923463	Tanzania	Rodrigues et al 2018	-	https://pubmed.ncbi.nlm.nih.gov/29386521/
KY923464	Tanzania	Rodrigues et al 2018	-	https://pubmed.ncbi.nlm.nih.gov/29386521/
KY923465	Tanzania	Rodrigues et al 2018	-	https://pubmed.ncbi.nlm.nih.gov/29386521/
KY923466	Tanzania	Rodrigues et al 2018	-	https://pubmed.ncbi.nlm.nih.gov/29386521/
KY923467	Tanzania	Rodrigues et al 2018	-	https://pubmed.ncbi.nlm.nih.gov/29386521/
KY923468	Tanzania	Rodrigues et al 2018	-	https://pubmed.ncbi.nlm.nih.gov/29386521/
KY923469	Tanzania	Rodrigues et al 2018	-	https://pubmed.ncbi.nlm.nih.gov/29386521/
KY923470	Tanzania	Rodrigues et al 2018	-	https://pubmed.ncbi.nlm.nih.gov/29386521/
KY923471	Tanzania	Rodrigues et al 2018	-	https://pubmed.ncbi.nlm.nih.gov/29386521/
KY923472	Tanzania	Rodrigues et al 2018	-	https://pubmed.ncbi.nlm.nih.gov/29386521/
KY923473	Tanzania	Rodrigues et al 2018	-	https://pubmed.ncbi.nlm.nih.gov/29386521/
KY923474	Tanzania	Rodrigues et al 2018	-	https://pubmed.ncbi.nlm.nih.gov/29386521/
KY923475	Indonesia	Rodrigues et al 2018	-	https://pubmed.ncbi.nlm.nih.gov/29386521/
KY923476	Indonesia	Rodrigues et al 2018	-	https://pubmed.ncbi.nlm.nih.gov/29386521/
KY923477	Indonesia	Rodrigues et al 2018	-	https://pubmed.ncbi.nlm.nih.gov/29386521/
KY923478	Indonesia	Rodrigues et al 2018	-	https://pubmed.ncbi.nlm.nih.gov/29386521/
KY923479	Indonesia	Rodrigues et al 2018	-	https://pubmed.ncbi.nlm.nih.gov/29386521/
KY923480	Indonesia	Rodrigues et al 2018	-	https://pubmed.ncbi.nlm.nih.gov/29386521/
KY923481	Indonesia	Rodrigues et al 2018	-	https://pubmed.ncbi.nlm.nih.gov/29386521/
KY923482	Indonesia	Rodrigues et al 2018	-	https://pubmed.ncbi.nlm.nih.gov/29386521/
KY923483	Indonesia	Rodrigues et al 2018	-	https://pubmed.ncbi.nlm.nih.gov/29386521/
KY923484	Indonesia	Rodrigues et al 2018	-	https://pubmed.ncbi.nlm.nih.gov/29386521/
KY923485	Indonesia	Rodrigues et al 2018	-	https://pubmed.ncbi.nlm.nih.gov/29386521/
KY923486	Indonesia	Rodrigues et al 2018	-	https://pubmed.ncbi.nlm.nih.gov/29386521/
KY923487	Indonesia	Rodrigues et al 2018	-	https://pubmed.ncbi.nlm.nih.gov/29386521/
KY923488	Indonesia	Rodrigues et al 2018	-	https://pubmed.ncbi.nlm.nih.gov/29386521/
KY923489	Indonesia	Rodrigues et al 2018	-	https://pubmed.ncbi.nlm.nih.gov/29386521/
KY923490	Indonesia	Rodrigues et al 2018	-	https://pubmed.ncbi.nlm.nih.gov/29386521/
KY923491	Indonesia	Rodrigues et al 2018	-	https://pubmed.ncbi.nlm.nih.gov/29386521/
KY923492	Indonesia	Rodrigues et al 2018	-	https://pubmed.ncbi.nlm.nih.gov/29386521/
KY923493	Indonesia	Rodrigues et al 2018	-	https://pubmed.ncbi.nlm.nih.gov/29386521/
KY923494	Indonesia	Rodrigues et al 2018	-	https://pubmed.ncbi.nlm.nih.gov/29386521/
KY923495	Panama	Rodrigues et al 2018	-	https://pubmed.ncbi.nlm.nih.gov/29386521/
KY923496	Panama	Rodrigues et al 2018	-	https://pubmed.ncbi.nlm.nih.gov/29386521/
KY923497	Panama	Rodrigues et al 2018	-	https://pubmed.ncbi.nlm.nih.gov/29386521/
KY923498	Panama	Rodrigues et al 2018	-	https://pubmed.ncbi.nlm.nih.gov/29386521/
KY923499	Panama	Rodrigues et al 2018	-	https://pubmed.ncbi.nlm.nih.gov/29386521/
KY923500	Panama	Rodrigues et al 2018	-	https://pubmed.ncbi.nlm.nih.gov/29386521/
KY923501	Brazil	Rodrigues et al 2018	-	https://pubmed.ncbi.nlm.nih.gov/29386521/
KY923502	Brazil	Rodrigues et al 2018	-	https://pubmed.ncbi.nlm.nih.gov/29386521/
KY923503	Brazil	Rodrigues et al 2018	-	https://pubmed.ncbi.nlm.nih.gov/29386521/
KY923504	Brazil	Rodrigues et al 2018	-	https://pubmed.ncbi.nlm.nih.gov/29386521/
KY923505	Brazil	Rodrigues et al 2018	-	https://pubmed.ncbi.nlm.nih.gov/29386521/
KY923506	Brazil	Rodrigues et al 2018	-	https://pubmed.ncbi.nlm.nih.gov/29386521/
KY923507	Brazil	Rodrigues et al 2018	-	https://pubmed.ncbi.nlm.nih.gov/29386521/
KY923508	Brazil	Rodrigues et al 2018	-	https://pubmed.ncbi.nlm.nih.gov/29386521/
KY923509	Brazil	Rodrigues et al 2018	-	https://pubmed.ncbi.nlm.nih.gov/29386521/
KY923510	Brazil	Rodrigues et al 2018	-	https://pubmed.ncbi.nlm.nih.gov/29386521/
KY923511	Brazil	Rodrigues et al 2018	-	https://pubmed.ncbi.nlm.nih.gov/29386521/
KY923512	Brazil	Rodrigues et al 2018	-	https://pubmed.ncbi.nlm.nih.gov/29386521/
KY923513	Brazil	Rodrigues et al 2018	-	https://pubmed.ncbi.nlm.nih.gov/29386521/
KY923514	Brazil	Rodrigues et al 2018	-	https://pubmed.ncbi.nlm.nih.gov/29386521/
KY923515	Brazil	Rodrigues et al 2018	-	https://pubmed.ncbi.nlm.nih.gov/29386521/
KY923516	Brazil	Rodrigues et al 2018	-	https://pubmed.ncbi.nlm.nih.gov/29386521/
KY923517	Brazil	Rodrigues et al 2018	-	https://pubmed.ncbi.nlm.nih.gov/29386521/
KY923518	Brazil	Rodrigues et al 2018	-	https://pubmed.ncbi.nlm.nih.gov/29386521/
KY923519	Brazil	Rodrigues et al 2018	-	https://pubmed.ncbi.nlm.nih.gov/29386521/
KY923520	Brazil	Rodrigues et al 2018	-	https://pubmed.ncbi.nlm.nih.gov/29386521/
KY923521	Brazil	Rodrigues et al 2018	-	https://pubmed.ncbi.nlm.nih.gov/29386521/
KY923522	Brazil	Rodrigues et al 2018	-	https://pubmed.ncbi.nlm.nih.gov/29386521/
KY923523	Brazil	Rodrigues et al 2018	-	https://pubmed.ncbi.nlm.nih.gov/29386521/
KY923524	Brazil	Rodrigues et al 2018	-	https://pubmed.ncbi.nlm.nih.gov/29386521/
KY923525	Brazil	Rodrigues et al 2018	-	https://pubmed.ncbi.nlm.nih.gov/29386521/
KY923526	Brazil	Rodrigues et al 2018	-	https://pubmed.ncbi.nlm.nih.gov/29386521/
KY923527	Brazil	Rodrigues et al 2018	-	https://pubmed.ncbi.nlm.nih.gov/29386521/
KY923528	Brazil	Rodrigues et al 2018	-	https://pubmed.ncbi.nlm.nih.gov/29386521/
KY923529	Brazil	Rodrigues et al 2018	-	https://pubmed.ncbi.nlm.nih.gov/29386521/
KY923530	Brazil	Rodrigues et al 2018	-	https://pubmed.ncbi.nlm.nih.gov/29386521/
KY923531	Brazil	Rodrigues et al 2018	-	https://pubmed.ncbi.nlm.nih.gov/29386521/
KY923532	Brazil	Rodrigues et al 2018	-	https://pubmed.ncbi.nlm.nih.gov/29386521/
KY923533	Brazil	Rodrigues et al 2018	-	https://pubmed.ncbi.nlm.nih.gov/29386521/
KY923534	Brazil	Rodrigues et al 2018	-	https://pubmed.ncbi.nlm.nih.gov/29386521/
KY923535	Brazil	Rodrigues et al 2018	-	https://pubmed.ncbi.nlm.nih.gov/29386521/
KY923536	Brazil	Rodrigues et al 2018	-	https://pubmed.ncbi.nlm.nih.gov/29386521/
KY923537	Brazil	Rodrigues et al 2018	-	https://pubmed.ncbi.nlm.nih.gov/29386521/
KY923538	Brazil	Rodrigues et al 2018	-	https://pubmed.ncbi.nlm.nih.gov/29386521/
KY923539	Brazil	Rodrigues et al 2018	-	https://pubmed.ncbi.nlm.nih.gov/29386521/
KY923540	Brazil	Rodrigues et al 2018	-	https://pubmed.ncbi.nlm.nih.gov/29386521/
KY923541	Brazil	Rodrigues et al 2018	-	https://pubmed.ncbi.nlm.nih.gov/29386521/
KY923542	Brazil	Rodrigues et al 2018	-	https://pubmed.ncbi.nlm.nih.gov/29386521/
KY923543	Brazil	Rodrigues et al 2018	-	https://pubmed.ncbi.nlm.nih.gov/29386521/
KY923544	Brazil	Rodrigues et al 2018	-	https://pubmed.ncbi.nlm.nih.gov/29386521/
KY923545	Brazil	Rodrigues et al 2018	-	https://pubmed.ncbi.nlm.nih.gov/29386521/
KY923546	Brazil	Rodrigues et al 2018	-	https://pubmed.ncbi.nlm.nih.gov/29386521/
KY923547	Brazil	Rodrigues et al 2018	-	https://pubmed.ncbi.nlm.nih.gov/29386521/
KY923548	Brazil	Rodrigues et al 2018	-	https://pubmed.ncbi.nlm.nih.gov/29386521/
KY923549	Brazil	Rodrigues et al 2018	-	https://pubmed.ncbi.nlm.nih.gov/29386521/
KY923550	Brazil	Rodrigues et al 2018	-	https://pubmed.ncbi.nlm.nih.gov/29386521/
KY923551	Brazil	Rodrigues et al 2018	-	https://pubmed.ncbi.nlm.nih.gov/29386521/
KY923552	Brazil	Rodrigues et al 2018	-	https://pubmed.ncbi.nlm.nih.gov/29386521/
KY923553	Brazil	Rodrigues et al 2018	-	https://pubmed.ncbi.nlm.nih.gov/29386521/
KY923554	Brazil	Rodrigues et al 2018	-	https://pubmed.ncbi.nlm.nih.gov/29386521/
KY923555	Brazil	Rodrigues et al 2018	-	https://pubmed.ncbi.nlm.nih.gov/29386521/
KY923556	Brazil	Rodrigues et al 2018	-	https://pubmed.ncbi.nlm.nih.gov/29386521/
KY923557	Brazil	Rodrigues et al 2018	-	https://pubmed.ncbi.nlm.nih.gov/29386521/
KY923558	Brazil	Rodrigues et al 2018	-	https://pubmed.ncbi.nlm.nih.gov/29386521/
KY923559	Brazil	Rodrigues et al 2018	-	https://pubmed.ncbi.nlm.nih.gov/29386521/
KY923560	Brazil	Rodrigues et al 2018	-	https://pubmed.ncbi.nlm.nih.gov/29386521/
KY923561	Brazil	Rodrigues et al 2018	-	https://pubmed.ncbi.nlm.nih.gov/29386521/
KY923562	Brazil	Rodrigues et al 2018	-	https://pubmed.ncbi.nlm.nih.gov/29386521/
KY923563	Brazil	Rodrigues et al 2018	-	https://pubmed.ncbi.nlm.nih.gov/29386521/
KY923564	Brazil	Rodrigues et al 2018	-	https://pubmed.ncbi.nlm.nih.gov/29386521/
KY923565	Brazil	Rodrigues et al 2018	-	https://pubmed.ncbi.nlm.nih.gov/29386521/
KY923566	Brazil	Rodrigues et al 2018	-	https://pubmed.ncbi.nlm.nih.gov/29386521/
KY923567	Brazil	Rodrigues et al 2018	-	https://pubmed.ncbi.nlm.nih.gov/29386521/
KY923568	Brazil	Rodrigues et al 2018	-	https://pubmed.ncbi.nlm.nih.gov/29386521/
KY923569	Brazil	Rodrigues et al 2018	-	https://pubmed.ncbi.nlm.nih.gov/29386521/
KY923570	Brazil	Rodrigues et al 2018	-	https://pubmed.ncbi.nlm.nih.gov/29386521/
KY923571	Brazil	Rodrigues et al 2018	-	https://pubmed.ncbi.nlm.nih.gov/29386521/
KY923572	Brazil	Rodrigues et al 2018	-	https://pubmed.ncbi.nlm.nih.gov/29386521/
KY923573	Brazil	Rodrigues et al 2018	-	https://pubmed.ncbi.nlm.nih.gov/29386521/
KY923574	Brazil	Rodrigues et al 2018	-	https://pubmed.ncbi.nlm.nih.gov/29386521/
KY923575	Brazil	Rodrigues et al 2018	-	https://pubmed.ncbi.nlm.nih.gov/29386521/
KY923576	Brazil	Rodrigues et al 2018	-	https://pubmed.ncbi.nlm.nih.gov/29386521/
KY923577	Brazil	Rodrigues et al 2018	-	https://pubmed.ncbi.nlm.nih.gov/29386521/
KY923578	Brazil	Rodrigues et al 2018	-	https://pubmed.ncbi.nlm.nih.gov/29386521/
KY923579	Brazil	Rodrigues et al 2018	-	https://pubmed.ncbi.nlm.nih.gov/29386521/
KY923580	Brazil	Rodrigues et al 2018	-	https://pubmed.ncbi.nlm.nih.gov/29386521/
KY923581	Brazil	Rodrigues et al 2018	-	https://pubmed.ncbi.nlm.nih.gov/29386521/
KY923582	Brazil	Rodrigues et al 2018	-	https://pubmed.ncbi.nlm.nih.gov/29386521/
KY923583	Brazil	Rodrigues et al 2018	-	https://pubmed.ncbi.nlm.nih.gov/29386521/
KY923584	Brazil	Rodrigues et al 2018	-	https://pubmed.ncbi.nlm.nih.gov/29386521/
KY923585	Brazil	Rodrigues et al 2018	-	https://pubmed.ncbi.nlm.nih.gov/29386521/
KY923586	Brazil	Rodrigues et al 2018	-	https://pubmed.ncbi.nlm.nih.gov/29386521/
KY923587	Brazil	Rodrigues et al 2018	-	https://pubmed.ncbi.nlm.nih.gov/29386521/
KY923588	Brazil	Rodrigues et al 2018	-	https://pubmed.ncbi.nlm.nih.gov/29386521/
KY923589	Brazil	Rodrigues et al 2018	-	https://pubmed.ncbi.nlm.nih.gov/29386521/
KY923590	Brazil	Rodrigues et al 2018	-	https://pubmed.ncbi.nlm.nih.gov/29386521/
KY923591	Brazil	Rodrigues et al 2018	-	https://pubmed.ncbi.nlm.nih.gov/29386521/
KY923592	Brazil	Rodrigues et al 2018	-	https://pubmed.ncbi.nlm.nih.gov/29386521/
KY923593	Brazil	Rodrigues et al 2018	-	https://pubmed.ncbi.nlm.nih.gov/29386521/
KY923594	Brazil	Rodrigues et al 2018	-	https://pubmed.ncbi.nlm.nih.gov/29386521/
KY923595	Brazil	Rodrigues et al 2018	-	https://pubmed.ncbi.nlm.nih.gov/29386521/
KY923596	Brazil	Rodrigues et al 2018	-	https://pubmed.ncbi.nlm.nih.gov/29386521/
KY923597	Brazil	Rodrigues et al 2018	-	https://pubmed.ncbi.nlm.nih.gov/29386521/
KY923598	Brazil	Rodrigues et al 2018	-	https://pubmed.ncbi.nlm.nih.gov/29386521/
KY923599	Brazil	Rodrigues et al 2018	-	https://pubmed.ncbi.nlm.nih.gov/29386521/
KY923600	Brazil	Rodrigues et al 2018	-	https://pubmed.ncbi.nlm.nih.gov/29386521/
KY923601	Brazil	Rodrigues et al 2018	-	https://pubmed.ncbi.nlm.nih.gov/29386521/
KY923602	Brazil	Rodrigues et al 2018	-	https://pubmed.ncbi.nlm.nih.gov/29386521/
KY923603	Brazil	Rodrigues et al 2018	-	https://pubmed.ncbi.nlm.nih.gov/29386521/
KY923604	Brazil	Rodrigues et al 2018	-	https://pubmed.ncbi.nlm.nih.gov/29386521/
KY923605	Brazil	Rodrigues et al 2018	-	https://pubmed.ncbi.nlm.nih.gov/29386521/
KY923606	Brazil	Rodrigues et al 2018	-	https://pubmed.ncbi.nlm.nih.gov/29386521/
KY923607	Brazil	Rodrigues et al 2018	-	https://pubmed.ncbi.nlm.nih.gov/29386521/
KY923608	Brazil	Rodrigues et al 2018	-	https://pubmed.ncbi.nlm.nih.gov/29386521/
KY923609	Brazil	Rodrigues et al 2018	-	https://pubmed.ncbi.nlm.nih.gov/29386521/
KY923610	Brazil	Rodrigues et al 2018	-	https://pubmed.ncbi.nlm.nih.gov/29386521/
KY923611	Brazil	Rodrigues et al 2018	-	https://pubmed.ncbi.nlm.nih.gov/29386521/
KY923612	Brazil	Rodrigues et al 2018	-	https://pubmed.ncbi.nlm.nih.gov/29386521/
KY923613	Brazil	Rodrigues et al 2018	-	https://pubmed.ncbi.nlm.nih.gov/29386521/
KY923614	Brazil	Rodrigues et al 2018	-	https://pubmed.ncbi.nlm.nih.gov/29386521/
KY923615	Brazil	Rodrigues et al 2018	-	https://pubmed.ncbi.nlm.nih.gov/29386521/
KY923616	Brazil	Rodrigues et al 2018	-	https://pubmed.ncbi.nlm.nih.gov/29386521/
KY923617	Brazil	Rodrigues et al 2018	-	https://pubmed.ncbi.nlm.nih.gov/29386521/
KY923618	Brazil	Rodrigues et al 2018	-	https://pubmed.ncbi.nlm.nih.gov/29386521/
KY923619	Brazil	Rodrigues et al 2018	-	https://pubmed.ncbi.nlm.nih.gov/29386521/
KY923620	Brazil	Rodrigues et al 2018	-	https://pubmed.ncbi.nlm.nih.gov/29386521/
KY923621	Brazil	Rodrigues et al 2018	-	https://pubmed.ncbi.nlm.nih.gov/29386521/
KY923622	Brazil	Rodrigues et al 2018	-	https://pubmed.ncbi.nlm.nih.gov/29386521/
KY923623	Brazil	Rodrigues et al 2018	-	https://pubmed.ncbi.nlm.nih.gov/29386521/
KY923624	Brazil	Rodrigues et al 2018	-	https://pubmed.ncbi.nlm.nih.gov/29386521/
KY923625	Brazil	Rodrigues et al 2018	-	https://pubmed.ncbi.nlm.nih.gov/29386521/
KY923626	Brazil	Rodrigues et al 2018	-	https://pubmed.ncbi.nlm.nih.gov/29386521/
KY923627	Brazil	Rodrigues et al 2018	-	https://pubmed.ncbi.nlm.nih.gov/29386521/
KY923628	Brazil	Rodrigues et al 2018	-	https://pubmed.ncbi.nlm.nih.gov/29386521/
KY923629	Brazil	Rodrigues et al 2018	-	https://pubmed.ncbi.nlm.nih.gov/29386521/
KY923630	Brazil	Rodrigues et al 2018	-	https://pubmed.ncbi.nlm.nih.gov/29386521/
KY923631	Brazil	Rodrigues et al 2018	-	https://pubmed.ncbi.nlm.nih.gov/29386521/
KY923632	Brazil	Rodrigues et al 2018	-	https://pubmed.ncbi.nlm.nih.gov/29386521/
KY923633	Brazil	Rodrigues et al 2018	-	https://pubmed.ncbi.nlm.nih.gov/29386521/
KY923634	Brazil	Rodrigues et al 2018	-	https://pubmed.ncbi.nlm.nih.gov/29386521/
KY923635	Brazil	Rodrigues et al 2018	-	https://pubmed.ncbi.nlm.nih.gov/29386521/
KY923636	Brazil	Rodrigues et al 2018	-	https://pubmed.ncbi.nlm.nih.gov/29386521/
KY923637	Brazil	Rodrigues et al 2018	-	https://pubmed.ncbi.nlm.nih.gov/29386521/
KY923638	Brazil	Rodrigues et al 2018	-	https://pubmed.ncbi.nlm.nih.gov/29386521/
KY923639	Brazil	Rodrigues et al 2018	-	https://pubmed.ncbi.nlm.nih.gov/29386521/
KY923640	Brazil	Rodrigues et al 2018	-	https://pubmed.ncbi.nlm.nih.gov/29386521/
KY923641	Brazil	Rodrigues et al 2018	-	https://pubmed.ncbi.nlm.nih.gov/29386521/
KY923642	Brazil	Rodrigues et al 2018	-	https://pubmed.ncbi.nlm.nih.gov/29386521/
KY923643	Brazil	Rodrigues et al 2018	-	https://pubmed.ncbi.nlm.nih.gov/29386521/
KY923644	Brazil	Rodrigues et al 2018	-	https://pubmed.ncbi.nlm.nih.gov/29386521/
KY923645	Brazil	Rodrigues et al 2018	-	https://pubmed.ncbi.nlm.nih.gov/29386521/
KY923646	Brazil	Rodrigues et al 2018	-	https://pubmed.ncbi.nlm.nih.gov/29386521/
KY923647	Brazil	Rodrigues et al 2018	-	https://pubmed.ncbi.nlm.nih.gov/29386521/
MZ440347	Ethiopia	Li et al 2023	-	https://malariajournal.biomedcentral.com/articles/10.1186/s12936-023-04520-7
AY282982	W_Africa	Joy et al 2003	-	https://www.science.org/doi/abs/10.1126/science.1081449
NC_037526.1	Thailand	Conway et al 2000	-	https://www.sciencedirect.com/science/article/abs/pii/S0166685100003133?via%3Dihub
AY283000	PNG3	Joy et al 2003	-	https://www.science.org/doi/abs/10.1126/science.1081449
AY283003	PNG9	Joy et al 2003	-	https://www.science.org/doi/abs/10.1126/science.1081449
AY283006	E_Africa	Joy et al 2003	-	https://www.science.org/doi/abs/10.1126/science.1081449
KJ569479	India	Tyagi et al 2014	-	https://pubmed.ncbi.nlm.nih.gov/24845521/
KJ569484	India	Tyagi et al 2014	-	https://pubmed.ncbi.nlm.nih.gov/24845521/
AY283016	Thailand	Joy et al 2003	-	https://www.science.org/doi/abs/10.1126/science.1081449
AB570434	Tanzania	Joy et al 2003	-	https://www.science.org/doi/abs/10.1126/science.1081449
AY283018	Vietnam	Joy et al 2003	-	https://www.science.org/doi/abs/10.1126/science.1081449
AY283019	Vietnam	Joy et al 2003	-	https://www.science.org/doi/abs/10.1126/science.1081449
Ebro1944	Spain	Gelabert et al 2016	mid-XXth Century	https://pubmed.ncbi.nlm.nih.gov/27671660/
HPD007	Taiwan	Michel et al 2024	Colonial	https://www.nature.com/articles/s41586-024-07546-2
CSR001	Italy	Michel et al 2024	Post Medieval	https://www.nature.com/articles/s41586-024-07546-2
LIP011	Germany	Michel et al 2024	Modern Ages	https://www.nature.com/articles/s41586-024-07546-2
GOE016	Austria	Michel et al 2024	Early La Tène, Iron Age	https://www.nature.com/articles/s41586-024-07546-2
GBA004	Antigua and Barbuda	Michel et al 2024	Colonial	https://www.nature.com/articles/s41586-024-07546-2
MOB025	France	Michel et al 2024	Medieval	https://www.nature.com/articles/s41586-024-07546-2
STR025	Belgium	Michel et al 2024	Modern Ages	https://www.nature.com/articles/s41586-024-07546-2
STR016	Belgium	Michel et al 2024	Modern Ages	https://www.nature.com/articles/s41586-024-07546-2
